# Supplementary material for: Olivomycin A Targets Epithelial–Mesenchymal Transition, Apoptosis, and Mitochondrial Quality Control in Renal Cancer Cells
Source: Antioxidants (Basel). 2025 Nov 10;14(11):1348. doi: 10.3390/antiox14111348 (PMC12649244; doi:10.3390/antiox14111348)
Supplement: Supplementary file 1 [file antioxidants-14-01348-s001.zip]

Archive with 1 entries (1 files):
- antioxidants-3909748-supplementary.pdf
